# Supplementary material for: Ultra-Deep Pyrosequencing (UDPS) Data Treatment to Study Amplicon HCV Minor Variants
Source: PLoS One. 2013 Dec 31;8(12):e83361. doi: 10.1371/journal.pone.0083361 (PMC3877031; doi:10.1371/journal.pone.0083361)
Supplement: File S1 — Supplementary Tables are combined into a single excel file named File S1. Each Table is labeled as Table S1 to Table S9 and separated in individual excel sheets. Table S1 - Proportion of the minority mutant in each mix, and number of molecules from which the emPCR started. Experiment QAv1.2 contains two technical replicates of each of four mixes, both starting from 104 and 105 molecules. Experiment Av1.3 consists of four independent replicates of the same four mixes. Table S2 - Primers used for the retrotranscription, and to amplify five overlapping amplicons of the NS5A region. The 5th amplicon has primers specific for subtype 1a and 1b. Table S3 - Consensus haplotypes filtered at 0.25% for three replicates of one NS5A patient amplicon on the three 454 platforms. A) Number of reads. B) Overlapping population between replicates. C) Common haplotypes. D) Common polymorphic sites. Table S4 - Consensus haplotypes filtered at 0.5% for three replicates of one NS5A patient amplicon on the three 454 platforms. A) Number of reads. B) Overlapping population between replicates. C) Common haplotypes. D) Common polymorphic sites. Table S5 - Number of reads after each data treatment step on each of the 10 NS5A amplicons sequenced on the 454 FLX. Table S6 - Number of reads after each data treatment step on each of the 10 NS5A amplicons sequenced on the 454 FLX+. Table S7 - Overlapping populations between replicates of patient samples per amplicon, sequenced with the 454 FLX and FLX+, considering the consensus haplotypes filtered at 0.5%. Table S8 - Overlapping populations between replicates of patient samples per amplicon, sequenced with the 454 FLX and FLX+, considering the consensus haplotypes filtered at 0.25%. Table S9 - Observed reads and relative abundances of true mutants. A) Haplotypes filtered at 0.1%, followed by forward and reverse haplotype intersection, followed with a further abundance filter at 0.5%. B) Haplotypes filtered at 0.1%, followed by forward and reverse p [file pone.0083361.s003.xlsx]

## Sheet: Table S1
	QAv1.2. FLX-TITANIUM on 05/09/2011. Mix M1(54 TCT and 155 AGA) with M3 (54ACT and 155AAA)
	QAv1.2	N2.1 (10.000 molècules)				N3.1 (100.000 molècules)				N2.2 (10.000 molècules)				N3.2 (100.000 molècules)
	M3/M1	0.05	0.01	0.5%	0.1%	0.05	0.01	0.5%	0.1%	0.05	0.01	0.5%	0.1%	0.05	0.01	0.5%	0.1%
	QAv1.3 Same mixes repeated independently four times)
	QAv1.3	N3.2 (100.000 molècules)				N3.2 (100.000 molècules)				N3.2 (100.000 molècules)				N3.2 (100.000 molècules)
	M3/M1	0.05	0.01	0.5%	0.1%	0.05	0.01	0.5%	0.1%	0.05	0.01	0.5%	0.1%	0.05	0.01	0.5%	0.1%

## Sheet: Table S2
	NS5A		PRIMERS	LENGTH
	Rt-PCR	4Bu5632	ACATGTGGAATTTCATCAGCGGGATACA	2071
		5Bd7702	TGGTGACGCAGCAAAGAGTTGCTCA
	p11	4Bu6069	GAGGGGGCAGTGCAATGGATGAACCGG	408
		5Ad6476	CCTCATGGAACCGTTTTTGACATGTCC
	p12	5Au6299	GGTGTTGACTGACTTCAAGACCTGGCT	437
		5Ad6735	TGTGCAGCCGCACCCCATCCA
	p13	5Au6623	GCGGGTGGGGGATTTCCACTA	337
		5Ad6959	CAACTGGCTAGCTGAAGAGCTGGCC
	p14gr	5Au6862	TGCTCACCGACCCATCCCACATTACAGCAGA	363
		5Ad7224	GGTTGTAATCCGGGCGTGCCCA
	p15gr1b	5Au7186	CCCCAGCGATGCCCATATGGGC	445
		5Adb7630	AGGGCGCCTGTCCATGTGTAGGACA
	p15gr1a	5Aua7152	CCCGCAGAAATTCTGCGGAAGTC	477
		5Bda7630	AGTGCGCCTGTCCAGGAATAAGACA

## Sheet: Table S3
	CH filtered at 0.25% abundance
	A) Reads by sample
		JR UCTS	FLX UCTS	FLX+ CRAG
	Reads	38508	31852	37774
	B) Overlapping population between replicates
		JR UCTS	FLX UCTS	FLX+ CRAG
	JR UCTS	-	0.9856	0.9943
	FLX UCTS	0.9942	-	0.9969
	FLX+ CRAG	0.9917	0.9848	-
	C) Common haplotypes
		JR UCTS	FLX UCTS	FLX+ CRAG
	JR UCTS	-	41	44
	FLX UCTS	41	-	42
	FLX+ CRAG	44	42	-
	D) Common polymorphic sites
		JR UCTS	FLX UCTS	FLX+ CRAG
	JR UCTS	-	20	20
	FLX UCTS	20	-	20
	FLX+ CRAG	20	20	-

## Sheet: Table S4
	CH filtered at 0.50% abundance
	A) Reads by sample
		JR UCTS	FLX UCTS	FLX+ CRAG
	Reads	35680	29549	35048
	B) Overlapping population between replicates
		JR UCTS	FLX UCTS	FLX+ CRAG
	JR UCTS	-	0.9886	0.9941
	FLX UCTS	1	-	0.9823
	FLX+ CRAG	1	1	-
	C) Common haplotypes
		JR UCTS	FLX UCTS	FLX+ CRAG
	JR UCTS	-	23	25
	FLX UCTS	23	-	23
	FLX+ CRAG	25	23	-
	D) Common polymorphic sites
		JR UCTS	FLX UCTS	FLX+ CRAG
	JR UCTS	-	13	14
	FLX UCTS	13	-	13
	FLX+ CRAG	14	13	-

## Sheet: Table S5
		Comparative of experiment replicates in FLX HCV Exp 15
				Number of reads at each data treatment step
	FLX @ UCTS			Demulti-plexed	Quality filter	low frequency	Haplotypes above 0.1%	Common haplotypes	CH above 0.25%	CH above 0.50%
	Patient 1	Ampl 1	fw	27971	16360	11179	11997	11556	32813	28548
			rv	51399	34055	16597	23464	23032
		Ampl 2	fw	14538	8165	6137	6721	6417	21341	18888
			rv	32826	22363	10386	17336	16916
		Ampl 3	fw	22082	16930	5102	13855	13038	29865	27665
			rv	32601	26240	6297	20648	19018
		Ampl 4	fw	12180	8732	3431	7304	6888	19925	17801
			rv	24527	18890	4881	15176	14710
		Ampl 5	fw	24751	14889	9167	11885	11607	31852	29549
			rv	47659	29353	16937	22766	22122
	Patient 2	Ampl 1	fw	22837	18432	3458	17095	16904	45841	42606
			rv	41091	35567	4174	32329	32134
		Ampl 2	fw	28033	23120	4745	21698	21356	66331	62021
			rv	57882	50688	7090	47300	46958
		Ampl 3	fw	32514	30155	2331	28534	28101	69435	67160
			rv	50559	47258	3259	44903	44903
		Ampl 4	fw	21898	20260	1622	19499	19390	56214	53452
			rv	43429	40995	2386	39123	38816
		Ampl 5	fw	24042	18250	5763	16578	16236	50486	48145
			rv	52655	41829	9773	37379	36346
		Total		665474	522531	134715	455590	446448	424103	395835
		%			0.785201	0.202435	0.68461	0.670872	0.637295	0.594817

## Sheet: Table S6
		Comparative of experiment replicates in FLX HCV Exp 15
				Number of reads at each data treatment step
	FLX+ @ CRAG			Demulti-plexed	Quality filter	low frequency	Haplotypes above 0.1%	Common haplotypes	CH above 0.25%	CH above 0.50%
	Patient 1	Ampl 1	fw	39752	28123	11311	18784	18373	37371	31805
			rv	45489	32653	12459	21635	21045
		Ampl 2	fw	22835	15441	7286	12230	11649	26800	23688
			rv	32527	23150	9294	17678	17397
		Ampl 3	fw	29294	23987	5237	18999	18269	35345	32349
			rv	31516	26213	5210	20397	19624
		Ampl 4	fw	15696	11914	3766	9416	8677	19508	17346
			rv	20165	16014	3993	12676	12224
		Ampl 5	fw	34855	25029	9222	18424	18081	37774	35048
			rv	43770	29826	13172	22699	22035
	Patient 2	Ampl 1	fw	38987	34794	3470	31413	31249	64226	58742
			rv	46161	41482	3813	37682	37363
		Ampl 2	fw	48795	43348	5286	39821	39199	87335	81164
			rv	60663	55842	4648	51226	51226
		Ampl 3	fw	53090	50286	2739	47650	47516	94891	89283
			rv	56267	53887	2315	50898	50898
		Ampl 4	fw	37510	35630	1837	33983	33862	75282	71310
			rv	48524	46421	2018	44229	44077
		Ampl 5	fw	45498	38949	6489	34309	32913	72136	69820
			rv	58302	49537	7866	43854	42767
		Total		809696	682526	121431	588003	578444	550668	510555
		%			0.842941	0.149971	0.726202	0.714397	0.680092	0.630551

## Sheet: Table S7
Overlapping population between replicates cutting CH at 0.5% abundance
			FLX @ UCTS	FLX+ @ CRAG
	Patient 1	Ampl 1	1	1
		Ampl 2	0.9746	0.9611
		Ampl 3	0.9872	0.9707
		Ampl 4	0.9936	0.9939
		Ampl 5	1	0.9823
	Patient 2	Ampl 1	0.9883	1
		Ampl 2	0.9944	0.9884
		Ampl 3	0.9948	1
		Ampl 4	1	1
		Ampl 5	1	0.983
	Mean		0.99329	0.98794

## Sheet: Table S8
Overlapping population between replicates cutting CH at 0.25% abundance
			FLX @ UCTS	FLX+ @ CRAG
	Patient 1	Ampl 1	0.9892	0.9763
		Ampl 2	0.9907	0.9779
		Ampl 3	0.9914	0.9648
		Ampl 4	0.9772	0.9713
		Ampl 5	0.9969	0.9848
	Patient 2	Ampl 1	0.997	0.9945
		Ampl 2	0.9943	0.9881
		Ampl 3	1	0.9798
		Ampl 4	0.9998	0.9972
		Ampl 5	0.9919	0.9942
	Mean		0.99284	0.98289

## Sheet: Table S9
								F haplotypes (.10%) + Rows Intersection + F haplotypes (.50%)
		Mutant frequency			Observed reads
		TCT/ACT	AGA/AAA		ACT	TCT	AAA	AGA
	Lane 1	0.78	-		27387	215	27602	0
	Lane 5	0.74	-		25415	189	25604	0
	Lane 9	0.95	0.58		24283	234	24374	143
	Lane 13	1.02	0.92		18524	190	18541	173
	Mean	0.8725	0.75		95609	828	96121	316
	sd	0.134009	0.240416		0.00858592		0.00327675
								F haplotypes (.01%) + Columns Intersection + F mutations (.50%)
		Mutant frequency			Observed reads
		TCT/ACT	AGA/AAA		ACT	TCT	AAA	AGA
	Lane 1	0.75	-		30381	230	30492	119
	Lane 5	0.72	0.53		28782	208	28837	155
	Lane 9	0.89	0.54		27161	245	27259	149
	Lane 13	0.93	0.82		21779	205	21801	181
	Mean	0.8225	0.63		108103	888	108389	604
	sd	0.103078	0.164621		0.00814746		0.00554164
								F haplotypes (.01%) FR and RV
		Mutant frequency			Observed reads
		TCT/ACT	AGA/AAA		ACT	TCT	AAA	AGA
	Lane 1	0.985	0.352		11264	112	11336	40
		0.613	0.411		19117	118	19156	79
	Lane 5	0.76	0.645		11227	86	11242	73
		0.69	0.464		17555	122	17595	82
	Lane 9	0.838	0.559		13846	117	13887	78
		0.952	0.528		13315	128	13372	71
	Lane 13	0.813	0.905		6463	53	6457	59
		0.983	0.789		15316	152	15344	122
	Mean	0.82925	0.581625		108103	888	108389	604
	sd	0.13849	0.18923		0.00814746		0.00554164
